# Supplementary material for: A 14-bp insertion in endothelin receptor B-like (EDNRB2) is associated with white plumage in Chinese geese
Source: BMC Genomics. 2020 Feb 17;21:162. doi: 10.1186/s12864-020-6562-8 (PMC7027040; doi:10.1186/s12864-020-6562-8)
Supplement: Supplementary file 8 — Additional file 8: Table S1. [file 12864_2020_6562_MOESM8_ESM.xlsx]

## Sheet: Table S2
Sample Name	Library ID	Nuclease ID	Clean Reads num	Base(M)	Q20 rate	Q30 rate	GC rate	N rate
H1	HFRNA180917A419-84	HF180910004	64108018	9563	97.53	93.11	48.73	0
H2	HFRNA180917A420-87	HF180910005	60728120	9069	97.67	93.44	52.12	0
H3	HFRNA180917A421-94	HF180910006	94326104	14062	97.61	93.37	50.12	0
W1	HFRNA180917A416-21	HF180910001	96734242	14411	97.47	93.09	52.06	0
W2	HFRNA180917A417-70	HF180910002	72166696	10743	97.77	93.68	48.88	0
W3	HFRNA180917A418-77	HF180910003	72001252	10728	97.33	92.81	49.9	0
