# Supplementary material for: A 14-bp insertion in endothelin receptor B-like (EDNRB2) is associated with white plumage in Chinese geese
Source: BMC Genomics. 2020 Feb 17;21:162. doi: 10.1186/s12864-020-6562-8 (PMC7027040; doi:10.1186/s12864-020-6562-8)
Supplement: Supplementary file 9 — Additional file 9: Table S2. [file 12864_2020_6562_MOESM9_ESM.xlsx]

## Sheet: Sheet1
Scaffold	bp	Fst
NW_013185915.1	549	0.289364
NW_013185915.1	605	0.0921733
NW_013185915.1	749	0.111111
NW_013185915.1	928	0.26462
NW_013185915.1	1100	0.333333
NW_013185915.1	1144	0.18496
NW_013185915.1	1323	0.00246914
NW_013185915.1	1340	0.164226
NW_013185915.1	1401	0.00892857
NW_013185915.1	1457	0.344804
NW_013185915.1	1492	0.114169
NW_013185915.1	1503	0.148769
NW_013185915.1	1528	0.100261
NW_013185915.1	1556	0.235549
NW_013185915.1	1595	0.0342515
NW_013185915.1	1617	0.0217904
NW_013185915.1	1665	0.0148314
NW_013185915.1	1756	0.195964
NW_013185915.1	1882	0.157895
NW_013185915.1	2152	0.0832104
NW_013185915.1	2178	0.050166
NW_013185915.1	2190	0.0786977
NW_013185915.1	2538	0.0995883
NW_013185915.1	2554	0.322667
NW_013185915.1	2571	0.323942
NW_013185915.1	2638	0.0605837
NW_013185915.1	2657	0.144874
NW_013185915.1	2659	0.127956
NW_013185915.1	2696	0.103448
NW_013185915.1	2716	0.0309038
NW_013185915.1	2732	0.108871
NW_013185915.1	2736	0.0222571
NW_013185915.1	2938	0.147929
NW_013185915.1	3091	0.0350204
NW_013185915.1	3142	0.263158
NW_013185915.1	3206	0.0107557
NW_013185915.1	3275	0.0589793
NW_013185915.1	3422	0.0401848
NW_013185915.1	3470	0.158202
NW_013185915.1	3574	0.00970874
NW_013185915.1	3751	0.0066866
NW_013185915.1	4017	0.0861626
NW_013185915.1	4024	0.070443
NW_013185915.1	4045	0.0094039
NW_013185915.1	4117	0.0517958
NW_013185915.1	4164	0.0555556
NW_013185915.1	4487	0.344538
NW_013185915.1	4560	0.231908
NW_013185915.1	4564	0.0258741
NW_013185915.1	4677	0.337595
NW_013185915.1	4769	0.230769
NW_013185915.1	5061	0.116086
NW_013185915.1	5406	0.102261
NW_013185915.1	5531	0.124024
NW_013185915.1	5605	0.0889089
NW_013185915.1	5625	0.0662734
NW_013185915.1	5640	0.198514
NW_013185915.1	5790	0.0157374
NW_013185915.1	5858	0.31485
NW_013185915.1	6079	0.0156757
NW_013185915.1	6210	0.052375
NW_013185915.1	6309	0.115207
NW_013185915.1	6389	0.1321
NW_013185915.1	6418	0.0563776
NW_013185915.1	6437	0.12037
NW_013185915.1	6470	0.160979
NW_013185915.1	6472	0.179428
NW_013185915.1	6473	0.184416
NW_013185915.1	6560	0.293915
NW_013185915.1	6667	0.00617886
NW_013185915.1	6758	0.136473
NW_013185915.1	6785	0.230769
NW_013185915.1	6831	0.0256757
NW_013185915.1	6846	0.00512821
NW_013185915.1	6855	0.111111
NW_013185915.1	6857	0.0476191
NW_013185915.1	6898	0.160178
NW_013185915.1	7002	0.267045
NW_013185915.1	7062	0.177203
NW_013185915.1	7069	0.0239779
NW_013185915.1	7188	0.375
NW_013185915.1	7332	0.428571
NW_013185915.1	7420	0.384615
NW_013185915.1	7465	0.0308014
NW_013185915.1	7813	0.1
NW_013185915.1	7831	0.0896991
NW_013185915.1	8298	0.128723
NW_013185915.1	8317	0.119367
NW_013185915.1	8350	0.0187259
NW_013185915.1	9115	0.00663265
NW_013185915.1	9269	0.652174
NW_013185915.1	9283	0.271058
NW_013185915.1	9528	0.344828
NW_013185915.1	9632	0.333333
NW_013185915.1	9689	0.368421
NW_013185915.1	9851	0.154134
NW_013185915.1	10030	0.0603294
NW_013185915.1	10093	0.0298708
NW_013185915.1	10306	0.0181818
NW_013185915.1	10429	0.0203837
NW_013185915.1	10547	0.300628
NW_013185915.1	10585	0.252971
NW_013185915.1	10822	0.125
NW_013185915.1	11026	0.0923086
NW_013185915.1	11586	0.0131579
NW_013185915.1	11620	0.126235
NW_013185915.1	11766	0.230453
NW_013185915.1	11809	0.332313
NW_013185915.1	11824	0.201128
NW_013185915.1	11825	0.113549
NW_013185915.1	11828	0.31227
NW_013185915.1	11870	0.16341
NW_013185915.1	11978	0.0931721
NW_013185915.1	12017	0.112306
NW_013185915.1	12022	0.0263158
NW_013185915.1	12109	0.328028
NW_013185915.1	12226	0.538462
NW_013185915.1	12337	0.0288732
NW_013185915.1	12431	0.54697
NW_013185915.1	12451	0.607018
NW_013185915.1	12673	0.222222
NW_013185915.1	12685	0.273504
NW_013185915.1	13018	0.0609577
NW_013185915.1	13335	0.0606061
NW_013185915.1	13441	0.0544224
NW_013185915.1	13496	0.0456171
NW_013185915.1	13821	0.15872
NW_013185915.1	13822	0.200627
NW_013185915.1	13865	0.276786
NW_013185915.1	14023	0.197479
NW_013185915.1	14025	0.162019
NW_013185915.1	14098	0.534453
NW_013185915.1	14343	0.133333
NW_013185915.1	14399	0.28547
NW_013185915.1	14640	0.101312
NW_013185915.1	14922	0.478024
NW_013185915.1	14951	0.199537
NW_013185915.1	15013	0.383322
NW_013185915.1	15017	0.0122699
NW_013185915.1	15169	0.0867878
NW_013185915.1	15288	0.124692
NW_013185915.1	15817	0.0046275
NW_013185915.1	15858	0.0424047
NW_013185915.1	15978	0.217391
NW_013185915.1	16016	0.00606454
NW_013185915.1	16276	0.0098649
NW_013185915.1	16609	0.0944782
NW_013185915.1	16658	0.0270193
NW_013185915.1	16713	0.153846
NW_013185915.1	16798	0.393189
NW_013185915.1	16807	0.0746416
NW_013185915.1	16821	0.182356
NW_013185915.1	17106	0.0172665
NW_013185915.1	17317	0.0636237
NW_013185915.1	17368	0.130507
NW_013185915.1	17369	0.130507
NW_013185915.1	17382	0.124786
NW_013185915.1	17671	0.571429
NW_013185915.1	17724	0.442152
NW_013185915.1	17934	0.739222
NW_013185915.1	17970	0.375
NW_013185915.1	18033	0.176114
NW_013185915.1	18058	0.14943
NW_013185915.1	18111	0.0969589
NW_013185915.1	18134	0.0537758
NW_013185915.1	18266	0.130435
NW_013185915.1	18458	0.0816189
NW_013185915.1	18505	0.143052
NW_013185915.1	18679	0.111111
NW_013185915.1	18684	0.0691709
NW_013185915.1	18726	0.139785
NW_013185915.1	18770	0.176471
NW_013185915.1	18790	0.0505794
NW_013185915.1	19035	0.0355556
NW_013185915.1	19128	0.0692063
NW_013185915.1	19173	0.0588235
NW_013185915.1	19246	0.163145
NW_013185915.1	19384	0.008
NW_013185915.1	19645	0.0954506
NW_013185915.1	19729	0.0909014
NW_013185915.1	19895	0.392361
NW_013185915.1	19902	0.00412267
NW_013185915.1	20125	0.0769231
NW_013185915.1	20148	0.317388
NW_013185915.1	20288	0.222222
NW_013185915.1	20369	0.17735
NW_013185915.1	20396	0.227435
NW_013185915.1	20724	0.23381
NW_013185915.1	20831	0.265306
NW_013185915.1	20861	0.0652399
NW_013185915.1	21451	0.150818
NW_013185915.1	21627	0.199537
NW_013185915.1	21641	0.077261
NW_013185915.1	21736	0.0234549
NW_013185915.1	21806	0.259259
NW_013185915.1	21872	0.0158118
NW_013185915.1	21966	0.115702
NW_013185915.1	22200	0.0714286
NW_013185915.1	22249	0.136302
NW_013185915.1	22345	0.185185
NW_013185915.1	22901	0.5
NW_013185915.1	23115	0.164983
NW_013185915.1	23166	0.0502121
NW_013185915.1	23415	0.305433
NW_013185915.1	24312	0.910511
NW_013185915.1	24383	0.741156
NW_013185915.1	24640	0.214286
NW_013185915.1	24694	0.0769231
NW_013185915.1	24898	0.28395
NW_013185915.1	24967	0.5
NW_013185915.1	25108	0.16649
NW_013185915.1	25159	0.107246
NW_013185915.1	25307	0.00868269
NW_013185915.1	25313	0.0575069
NW_013185915.1	25329	0.0489902
NW_013185915.1	25332	0.00952381
NW_013185915.1	25354	0.340274
NW_013185915.1	25400	0.0043808
NW_013185915.1	25447	0.242869
NW_013185915.1	25481	0.267735
NW_013185915.1	25649	0.0894995
NW_013185915.1	25711	0.152036
NW_013185915.1	25887	0.294118
NW_013185915.1	25919	0.307692
NW_013185915.1	25989	0.6208
NW_013185915.1	25990	0.6208
NW_013185915.1	26135	0.28649
NW_013185915.1	26153	0.265589
NW_013185915.1	26162	0.13629
NW_013185915.1	26175	0.156674
NW_013185915.1	26207	0.166061
NW_013185915.1	26222	0.604061
NW_013185915.1	26231	0.250746
NW_013185915.1	26248	0.691228
NW_013185915.1	26251	0.689069
NW_013185915.1	26287	0.201727
NW_013185915.1	26310	0.0183696
NW_013185915.1	26314	0.695853
NW_013185915.1	26487	0.194561
NW_013185915.1	26559	0.0584705
NW_013185915.1	26606	0.172414
NW_013185915.1	26612	0.2
NW_013185915.1	27078	0.111111
NW_013185915.1	27183	0.411765
NW_013185915.1	27185	0.6
NW_013185915.1	27212	0.846154
NW_013185915.1	27360	0.0526316
NW_013185915.1	27630	0.0721324
NW_013185915.1	27653	0.279099
NW_013185915.1	27847	0.0855166
NW_013185915.1	28144	0.190083
NW_013185915.1	28193	0.0312368
NW_013185915.1	28195	0.0258741
NW_013185915.1	28249	0.452862
NW_013185915.1	28285	0.176471
NW_013185915.1	28350	0.125
NW_013185915.1	28423	0.222222
NW_013185915.1	28463	0.0988638
NW_013185915.1	28508	0.0869141
NW_013185915.1	28550	0.185958
NW_013185915.1	28567	0.161905
NW_013185915.1	28583	0.0790865
NW_013185915.1	28621	0.0833333
NW_013185915.1	28634	0.263692
NW_013185915.1	28958	0.354938
NW_013185915.1	29068	0.312452
NW_013185915.1	29224	0.129495
NW_013185915.1	29316	0.111111
NW_013185915.1	29343	0.0588235
NW_013185915.1	29357	0.230769
NW_013185915.1	29775	0.222222
NW_013185915.1	29787	0.0419802
NW_013185915.1	29800	0.0438871
NW_013185915.1	29901	0.0747016
NW_013185915.1	29991	0.194973
NW_013185915.1	30005	0.191531
NW_013185915.1	30020	0.0473808
NW_013185915.1	30049	0.0869612
NW_013185915.1	30057	0.0727948
NW_013185915.1	30060	0.0750875
NW_013185915.1	30061	0.0750875
NW_013185915.1	30115	0.00591716
NW_013185915.1	30187	0.0865114
NW_013185915.1	30246	0.172414
NW_013185915.1	30294	0.122454
NW_013185915.1	30321	0.0555556
NW_013185915.1	30475	0.217391
NW_013185915.1	30501	0.0487639
NW_013185915.1	30594	0.0397856
NW_013185915.1	30602	0.217391
NW_013185915.1	30624	0.0622468
NW_013185915.1	30747	0.289474
NW_013185915.1	30787	0.146902
NW_013185915.1	30908	0.237458
NW_013185915.1	31014	0.285714
NW_013185915.1	31190	0.0696086
NW_013185915.1	31261	0.319466
NW_013185915.1	31268	0.169001
NW_013185915.1	31321	0.287037
NW_013185915.1	31556	0.125
NW_013185915.1	31658	0.45974
NW_013185915.1	31749	0.0410204
NW_013185915.1	31790	0.103448
NW_013185915.1	31792	0.363839
NW_013185915.1	31828	0.637622
NW_013185915.1	31850	0.0170288
NW_013185915.1	31897	0.687218
NW_013185915.1	31925	0.411765
NW_013185915.1	31933	0.375
NW_013185915.1	32184	0.0626218
NW_013185915.1	32395	0.021571
NW_013185915.1	32561	0.0967742
NW_013185915.1	32564	0.0666667
NW_013185915.1	32573	0.133333
NW_013185915.1	33038	0.00577953
NW_013185915.1	33155	0.0140845
NW_013185915.1	33649	0.0909091
NW_013185915.1	33658	0.304596
NW_013185915.1	33666	0.377976
NW_013185915.1	33686	0.189704
NW_013185915.1	33774	0.24452
NW_013185915.1	33900	0.496459
NW_013185915.1	34125	0.217391
NW_013185915.1	34247	0.0619249
NW_013185915.1	34359	0.00667334
NW_013185915.1	34507	0.202134
NW_013185915.1	34602	0.113093
NW_013185915.1	34711	0.3625
NW_013185915.1	34878	0.230769
NW_013185915.1	34945	0.525227
NW_013185915.1	34951	0.463838
NW_013185915.1	35134	0.0716262
NW_013185915.1	35320	0.0154474
NW_013185915.1	35385	0.0828744
NW_013185915.1	35714	0.325994
NW_013185915.1	35744	0.0106759
NW_013185915.1	35759	0.127343
NW_013185915.1	35782	0.183217
NW_013185915.1	35793	0.234976
NW_013185915.1	35803	0.166571
NW_013185915.1	35822	0.10416
NW_013185915.1	35852	0.11963
NW_013185915.1	35924	0.0253063
NW_013185915.1	35925	0.0208257
NW_013185915.1	36097	0.307117
NW_013185915.1	36264	0.129231
NW_013185915.1	36279	0.0821861
NW_013185915.1	36332	0.222222
NW_013185915.1	36335	0.2
NW_013185915.1	36363	0.714286
NW_013185915.1	36390	0.166667
NW_013185915.1	36469	0.287311
NW_013185915.1	36493	0.307117
NW_013185915.1	36498	0.142342
NW_013185915.1	36503	0.119243
NW_013185915.1	36600	0.294118
NW_013185915.1	36657	0.517278
NW_013185915.1	36716	0.466667
NW_013185915.1	36728	0.466667
NW_013185915.1	36899	0.303802
NW_013185915.1	37067	0.173554
NW_013185915.1	37126	0.0368432
NW_013185915.1	37137	0.153439
NW_013185915.1	37173	0.0133333
NW_013185915.1	37189	0.00468227
NW_013185915.1	37252	0.04
NW_013185915.1	37264	0.0185185
NW_013185915.1	37585	0.205128
NW_013185915.1	37683	0.0801394
NW_013185915.1	38035	0.426901
NW_013185915.1	38230	0.029002
NW_013185915.1	38238	0.0490816
NW_013185915.1	38455	0.0666667
NW_013185915.1	38652	0.00296736
NW_013185915.1	38683	0.131434
NW_013185915.1	38994	0.261422
NW_013185915.1	39246	0.181818
NW_013185915.1	39355	0.05
NW_013185915.1	39380	0.0544224
NW_013185915.1	39415	0.107184
NW_013185915.1	39439	0.454365
NW_013185915.1	39473	0.114762
NW_013185915.1	39478	0.0909091
NW_013185915.1	39852	0.0282609
NW_013185915.1	39895	0.108959
NW_013185915.1	39917	0.162084
NW_013185915.1	39928	0.0855556
NW_013185915.1	40108	0.148007
NW_013185915.1	40142	0.0763011
NW_013185915.1	40251	0.0331551
NW_013185915.1	40294	0.104592
NW_013185915.1	40788	0.017663
NW_013185915.1	40837	0.244004
NW_013185915.1	40916	0.211623
NW_013185915.1	40958	0.53683
NW_013185915.1	40987	0.428571
NW_013185915.1	40988	0.2
NW_013185915.1	41063	0.5
NW_013185915.1	41141	0.337278
NW_013185915.1	41247	0.114583
NW_013185915.1	41268	0.0896991
NW_013185915.1	41779	0.05
NW_013185915.1	41937	0.125
NW_013185915.1	42030	0.504606
NW_013185915.1	42042	0.133333
NW_013185915.1	42087	0.322266
NW_013185915.1	42240	0.361976
NW_013185915.1	42303	0.00926078
NW_013185915.1	42339	0.0858415
NW_013185915.1	42402	0.174071
NW_013185915.1	42430	0.278498
NW_013185915.1	42509	0.285917
NW_013185915.1	42522	0.391868
NW_013185915.1	43067	0.05
NW_013185915.1	43081	0.121951
NW_013185915.1	43139	0.0434783
NW_013185915.1	43265	0.126466
NW_013185915.1	43349	0.214286
NW_013185915.1	43433	0.535416
NW_013185915.1	43470	0.0123326
NW_013185915.1	43590	0.270876
NW_013185915.1	43591	0.270876
NW_013185915.1	43592	0.266329
NW_013185915.1	43610	0.401656
NW_013185915.1	43972	0.0711691
NW_013185915.1	44004	0.381818
NW_013185915.1	44006	0.376667
NW_013185915.1	44209	0.0591042
NW_013185915.1	44335	0.0840909
NW_013185915.1	44380	0.140665
NW_013185915.1	44385	0.109731
NW_013185915.1	44439	0.0420082
NW_013185915.1	44589	0.157895
NW_013185915.1	44706	0.0136846
NW_013185915.1	44832	0.0186792
NW_013185915.1	44844	0.304265
NW_013185915.1	44862	0.3864
NW_013185915.1	44884	0.131445
NW_013185915.1	45031	0.273404
NW_013185915.1	45173	0.378788
NW_013185915.1	45449	0.272727
NW_013185915.1	45479	0.512821
NW_013185915.1	45531	0.113939
NW_013185915.1	45537	0.74026
NW_013185915.1	45546	0.131944
NW_013185915.1	45558	0.618182
NW_013185915.1	45610	0.5
NW_013185915.1	45657	0.176471
NW_013185915.1	45683	0.288377
NW_013185915.1	45719	0.760684
NW_013185915.1	45738	0.0682894
NW_013185915.1	45891	0.0112981
NW_013185915.1	45932	0.560784
NW_013185915.1	45934	0.171758
NW_013185915.1	46387	0.147727
NW_013185915.1	46435	0.304874
NW_013185915.1	46569	0.23249
NW_013185915.1	46645	0.0642103
NW_013185915.1	46666	0.0857143
NW_013185915.1	46698	0.552387
NW_013185915.1	46766	0.28065
NW_013185915.1	46943	0.0416667
NW_013185915.1	47141	0.363636
NW_013185915.1	47172	0.0933274
NW_013185915.1	47268	0.0909091
NW_013185915.1	47276	0.368421
NW_013185915.1	47405	0.069
NW_013185915.1	47426	0.578947
NW_013185915.1	47491	0.541176
NW_013185915.1	47505	0.068431
NW_013185915.1	47507	0.143724
NW_013185915.1	47564	0.105034
NW_013185915.1	47756	0.0994282
NW_013185915.1	47762	0.411281
NW_013185915.1	47937	0.168785
NW_013185915.1	48067	0.384671
NW_013185915.1	48100	0.18496
NW_013185915.1	48131	0.188587
NW_013185915.1	48133	0.188587
NW_013185915.1	48314	0.0310375
NW_013185915.1	48317	0.0852273
NW_013185915.1	48424	0.333333
NW_013185915.1	48576	0.137315
NW_013185915.1	48601	0.368421
NW_013185915.1	48788	0.309416
NW_013185915.1	48799	0.130719
NW_013185915.1	48806	0.283791
NW_013185915.1	48858	0.17931
NW_013185915.1	48871	0.0797789
NW_013185915.1	48874	0.13653
NW_013185915.1	48877	0.449412
NW_013185915.1	49017	0.272727
NW_013185915.1	49066	0.129119
NW_013185915.1	49172	0.151515
NW_013185915.1	49281	0.0761046
NW_013185915.1	49284	0.0890525
NW_013185915.1	49494	0.499462
NW_013185915.1	49637	0.480415
NW_013185915.1	49656	0.0162865
NW_013185915.1	50015	0.166667
NW_013185915.1	50070	0.110715
NW_013185915.1	50220	0.0981282
NW_013185915.1	50258	0.0408432
NW_013185915.1	50291	0.0245565
NW_013185915.1	50300	0.208791
NW_013185915.1	50301	0.108295
NW_013185915.1	50373	0.355556
NW_013185915.1	50474	0.411765
NW_013185915.1	50616	0.419309
NW_013185915.1	50634	0.0153956
NW_013185915.1	50895	0.380952
NW_013185915.1	51018	0.117647
NW_013185915.1	51131	0.137758
NW_013185915.1	51177	0.0909091
NW_013185915.1	51191	0.418449
NW_013185915.1	51282	0.159924
NW_013185915.1	51287	0.382003
NW_013185915.1	51313	0.146245
NW_013185915.1	51349	0.232846
NW_013185915.1	51410	0.148247
NW_013185915.1	51411	0.875
NW_013185915.1	51498	0.173438
NW_013185915.1	51774	0.112426
NW_013185915.1	51781	0.0924874
NW_013185915.1	51964	0.0703125
NW_013185915.1	51965	0.111111
NW_013185915.1	52546	0.375
NW_013185915.1	52590	0.0484101
NW_013185915.1	52613	0.0931174
NW_013185915.1	52717	0.33008
NW_013185915.1	52720	0.318739
NW_013185915.1	52779	0.425641
NW_013185915.1	52780	0.538462
NW_013185915.1	52801	0.3188
NW_013185915.1	53132	0.00472228
NW_013185915.1	53240	0.0638298
NW_013185915.1	53269	0.0769231
NW_013185915.1	53317	0.137297
NW_013185915.1	53412	0.486003
NW_013185915.1	53419	0.52322
NW_013185915.1	53420	0.5
NW_013185915.1	53462	0.263547
NW_013185915.1	53464	0.301733
NW_013185915.1	53475	0.162204
NW_013185915.1	53535	0.0988142
NW_013185915.1	53570	0.0248439
NW_013185915.1	53738	0.104327
NW_013185915.1	53838	0.115646
NW_013185915.1	53896	0.269247
NW_013185915.1	53981	0.666667
NW_013185915.1	54071	0.130435
NW_013185915.1	54095	0.0666667
NW_013185915.1	54303	0.0909091
NW_013185915.1	54639	0.320513
NW_013185915.1	54960	0.454545
NW_013185915.1	55011	0.16835
NW_013185915.1	55133	0.391304
NW_013185915.1	55239	0.7025
NW_013185915.1	55271	0.846154
NW_013185915.1	55448	0.00450182
NW_013185915.1	55451	0.412258
NW_013185915.1	55490	0.0769231
NW_013185915.1	55508	0.0349929
NW_013185915.1	55697	0.220779
NW_013185915.1	55727	0.229446
NW_013185915.1	55907	0.860714
NW_013185915.1	55976	0.136014
NW_013185915.1	56045	0.0641276
NW_013185915.1	56064	0.0887619
NW_013185915.1	56065	0.0898345
NW_013185915.1	56119	0.351618
NW_013185915.1	56127	0.00635324
NW_013185915.1	56176	0.0109421
NW_013185915.1	56203	0.111111
NW_013185915.1	56422	0.120988
NW_013185915.1	56452	0.381083
NW_013185915.1	56554	0.157061
NW_013185915.1	56729	0.112948
NW_013185915.1	56813	0.0581718
NW_013185915.1	56816	0.294473
NW_013185915.1	56850	0.696594
NW_013185915.1	56899	0.398791
NW_013185915.1	57121	0.617409
NW_013185915.1	57149	0.0952381
NW_013185915.1	57247	0.545455
NW_013185915.1	57248	0.0526316
NW_013185915.1	57324	0.244077
NW_013185915.1	57380	0.532081
NW_013185915.1	57731	0.0967742
NW_013185915.1	57736	0.021292
NW_013185915.1	57773	0.0231579
NW_013185915.1	57782	0.609841
NW_013185915.1	57979	0.173953
NW_013185915.1	58148	0.220833
NW_013185915.1	58474	0.166667
NW_013185915.1	58482	0.623016
NW_013185915.1	58589	0.0833333
NW_013185915.1	58639	0.337441
NW_013185915.1	58667	0.555556
NW_013185915.1	58684	0.00195695
NW_013185915.1	58891	0.302618
NW_013185915.1	58915	0.0967742
NW_013185915.1	58925	0.282371
NW_013185915.1	58958	0.16129
NW_013185915.1	59209	0.0854119
NW_013185915.1	59455	0.63602
NW_013185915.1	59456	0.272727
NW_013185915.1	59513	0.0162162
NW_013185915.1	59538	0.685614
NW_013185915.1	59605	0.0041841
NW_013185915.1	59629	0.0701754
NW_013185915.1	59630	0.481481
NW_013185915.1	59708	0.0714932
NW_013185915.1	59746	0.110672
NW_013185915.1	59790	0.153846
NW_013185915.1	60023	0.664534
NW_013185915.1	60125	0.0865052
NW_013185915.1	60538	0.342105
NW_013185915.1	60681	0.133333
NW_013185915.1	60682	0.133333
NW_013185915.1	60708	0.0113812
NW_013185915.1	60735	0.0622537
NW_013185915.1	60772	0.471074
NW_013185915.1	60894	0.1
NW_013185915.1	60980	0.153846
NW_013185915.1	60999	0.0714286
NW_013185915.1	61004	0.36446
NW_013185915.1	61031	0.589744
NW_013185915.1	61082	0.777778
NW_013185915.1	61103	0.00348432
NW_013185915.1	61189	0.111111
NW_013185915.1	61262	0.034269
NW_013185915.1	61283	0.010989
NW_013185915.1	61365	0.0821861
NW_013185915.1	61404	0.0711634
NW_013185915.1	61512	0.130719
NW_013185915.1	62006	0.181818
NW_013185915.1	62194	0.0132159
NW_013185915.1	62229	0.0304737
NW_013185915.1	62289	0.0360709
NW_013185915.1	62534	0.0110629
NW_013185915.1	62752	0.026796
NW_013185915.1	62801	0.0833333
NW_013185915.1	62831	0.133333
NW_013185915.1	62841	0.0767385
NW_013185915.1	62868	0.142857
NW_013185915.1	63014	0.0320653
NW_013185915.1	63024	0.0319721
NW_013185915.1	63030	0.0293571
NW_013185915.1	63061	0.0908425
NW_013185915.1	63109	0.12227
NW_013185915.1	63120	0.00962083
NW_013185915.1	63168	0.2
NW_013185915.1	63714	0.200759
NW_013185915.1	63841	0.181818
NW_013185915.1	63881	0.0742945
NW_013185915.1	64031	0.168956
NW_013185915.1	64243	0.2
NW_013185915.1	64278	0.1194
NW_013185915.1	64292	0.114363
NW_013185915.1	64295	0.114363
NW_013185915.1	64385	0.222222
NW_013185915.1	64475	0.0178871
NW_013185915.1	64488	0.152593
NW_013185915.1	64588	0.154545
NW_013185915.1	64669	0.0773455
NW_013185915.1	64852	0.0285714
NW_013185915.1	64899	0.00846458
NW_013185915.1	64914	0.155903
NW_013185915.1	64948	0.0778585
NW_013185915.1	65347	0.0119048
NW_013185915.1	65407	0.0152341
NW_013185915.1	65430	0.00980718
NW_013185915.1	65434	0.0104545
NW_013185915.1	65612	0.0426015
NW_013185915.1	65673	0.111111
NW_013185915.1	65681	0.368421
NW_013185915.1	65766	0.259259
NW_013185915.1	65829	0.205882
NW_013185915.1	65910	0.217391
NW_013185915.1	66011	0.0769231
NW_013185915.1	66061	0.0833333
NW_013185915.1	66237	0.0476191
NW_013185915.1	66619	0.212121
NW_013185915.1	66853	0.052375
NW_013185915.1	67155	0.0476191
NW_013185915.1	67184	0.00934771
NW_013185915.1	67187	0.00728827
NW_013185915.1	67429	0.0454468
NW_013185915.1	67678	0.0588235
NW_013185915.1	67983	0.0363007
NW_013185915.1	68291	0.00952381
NW_013185915.1	68334	0.23788
NW_013185915.1	68351	0.0226588
NW_013185915.1	68840	0.0555556
NW_013185915.1	68903	0.00693451
NW_013185915.1	68906	0.05
NW_013185915.1	69109	0.693773
NW_013185915.1	69205	0.0695473
NW_013185915.1	69267	0.668484
NW_013185915.1	69320	0.320513
NW_013185915.1	69380	0.225806
NW_013185915.1	69400	0.172414
NW_013185915.1	69530	0.172015
NW_013185915.1	69549	0.111111
NW_013185915.1	69615	0.103516
NW_013185915.1	69839	0.135135
NW_013185915.1	69917	0.0497786
NW_013185915.1	69919	0.158134
NW_013185915.1	69977	0.0555556
NW_013185915.1	70105	0.0355543
NW_013185915.1	70118	0.00586269
NW_013185915.1	70321	0.217355
NW_013185915.1	70445	0.0552381
NW_013185915.1	70454	0.0481523
NW_013185915.1	70465	0.0552381
NW_013185915.1	70533	0.310535
NW_013185915.1	70564	0.142857
NW_013185915.1	70737	0.1
NW_013185915.1	70954	0.0810811
NW_013185915.1	71000	0.0437652
NW_013185915.1	71033	0.273745
NW_013185915.1	71044	0.307966
NW_013185915.1	71535	0.195286
NW_013185915.1	71561	0.472222
NW_013185915.1	71601	0.0952381
NW_013185915.1	71669	0.368421
NW_013185915.1	71692	0.142857
NW_013185915.1	71747	0.12766
NW_013185915.1	71751	0.0242302
NW_013185915.1	71761	0.0408163
NW_013185915.1	71785	0.280959
NW_013185915.1	71868	0.565217
NW_013185915.1	71911	0.391821
NW_013185915.1	71934	0.10715
NW_013185915.1	71989	0.152153
NW_013185915.1	71992	0.0603294
NW_013185915.1	72068	0.104084
NW_013185915.1	72093	0.437165
NW_013185915.1	72179	0.111111
NW_013185915.1	72181	0.143864
NW_013185915.1	72188	0.109105
NW_013185915.1	72195	0.0894037
NW_013185915.1	72391	0.467532
NW_013185915.1	72773	0.0505689
NW_013185915.1	72980	0.167443
NW_013185915.1	73272	0.0585094
NW_013185915.1	73273	0.0372372
NW_013185915.1	73372	0.0158991
NW_013185915.1	73422	0.00892465
NW_013185915.1	73492	0.0461507
NW_013185915.1	73539	0.101311
NW_013185915.1	73544	0.101751
NW_013185915.1	73817	0.201743
NW_013185915.1	73879	0.0877828
NW_013185915.1	73886	0.126062
NW_013185915.1	73893	0.375
NW_013185915.1	74324	0.230769
NW_013185915.1	74369	0.12
NW_013185915.1	74401	0.101604
NW_013185915.1	74474	0.0648438
NW_013185915.1	74476	0.07375
NW_013185915.1	74497	0.069
NW_013185915.1	74542	0.484909
NW_013185915.1	74548	0.516483
NW_013185915.1	74672	0.00478469
NW_013185915.1	74868	0.0121052
NW_013185915.1	74872	0.0178798
NW_013185915.1	74880	0.0111959
NW_013185915.1	74957	0.0577416
NW_013185915.1	75482	0.354128
NW_013185915.1	75706	0.0226823
NW_013185915.1	75777	0.396482
NW_013185915.1	75793	0.313526
NW_013185915.1	75836	0.118348
NW_013185915.1	75857	0.0446471
NW_013185915.1	75989	0.1
NW_013185915.1	76004	0.1
NW_013185915.1	76011	0.0833333
NW_013185915.1	76039	0.133333
NW_013185915.1	76137	0.189031
NW_013185915.1	76248	0.227642
NW_013185915.1	76251	0.216833
NW_013185915.1	76458	0.121651
NW_013185915.1	76561	0.2
NW_013185915.1	76569	0.104301
NW_013185915.1	76759	0.338281
NW_013185915.1	76863	0.0202257
NW_013185915.1	76976	0.676113
NW_013185915.1	77178	0.0739925
NW_013185915.1	77195	0.172113
NW_013185915.1	77250	0.0322581
NW_013185915.1	77271	0.0831359
NW_013185915.1	77292	0.130367
NW_013185915.1	77340	0.146245
NW_013185915.1	77343	0.2125
NW_013185915.1	77490	0.142857
NW_013185915.1	77536	0.0202865
NW_013185915.1	77543	0.0289728
NW_013185915.1	77567	0.239395
NW_013185915.1	77672	0.12
NW_013185915.1	77712	0.0769231
NW_013185915.1	77758	0.0631489
NW_013185915.1	77867	0.0833333
NW_013185915.1	78025	0.0666667
NW_013185915.1	78048	0.0937669
NW_013185915.1	78213	0.0625
NW_013185915.1	78306	0.159046
NW_013185915.1	78367	0.141592
NW_013185915.1	78982	0.232526
NW_013185915.1	79158	0.166667
NW_013185915.1	79239	0.0909091
NW_013185915.1	79293	0.199474
NW_013185915.1	79488	0.207212
NW_013185915.1	79603	0.153439
NW_013185915.1	79616	0.343742
NW_013185915.1	79639	0.25
NW_013185915.1	79748	0.362041
NW_013185915.1	79842	0.263971
NW_013185915.1	79844	0.289474
NW_013185915.1	79849	0.205113
NW_013185915.1	80489	0.2
NW_013185915.1	80511	0.388889
NW_013185915.1	80634	0.4
NW_013185915.1	80892	0.365809
NW_013185915.1	80952	0.0123457
NW_013185915.1	80979	0.142857
NW_013185915.1	81177	0.111477
NW_013185915.1	81182	0.343082
NW_013185915.1	81374	0.209302
NW_013185915.1	81451	0.263158
NW_013185915.1	81486	0.178007
NW_013185915.1	82209	0.280664
NW_013185915.1	82249	0.0402885
NW_013185915.1	82302	0.148791
NW_013185915.1	82392	0.068595
NW_013185915.1	82401	0.0222222
NW_013185915.1	82402	0.0852273
NW_013185915.1	82419	0.112381
NW_013185915.1	82440	0.0341511
NW_013185915.1	82471	0.12
NW_013185915.1	82474	0.0149012
NW_013185915.1	82521	0.142857
NW_013185915.1	82580	0.125817
NW_013185915.1	82607	0.41305
NW_013185915.1	82610	0.41305
NW_013185915.1	82611	0.41305
NW_013185915.1	82763	0.0716894
NW_013185915.1	82807	0.376691
NW_013185915.1	82860	0.205905
NW_013185915.1	82885	0.157061
NW_013185915.1	82914	0.180068
NW_013185915.1	82933	0.27917
NW_013185915.1	82986	0.332937
NW_013185915.1	83021	0.0384615
NW_013185915.1	83041	0.108356
NW_013185915.1	83087	0.040625
NW_013185915.1	83137	0.0558823
NW_013185915.1	83294	0.113607
NW_013185915.1	83334	0.208791
NW_013185915.1	83450	0.231845
NW_013185915.1	83500	0.0714286
NW_013185915.1	83702	0.2
NW_013185915.1	83803	0.39401
NW_013185915.1	83831	0.0218889
NW_013185915.1	83957	0.150818
NW_013185915.1	83984	0.0576441
NW_013185915.1	84147	0.228571
NW_013185915.1	84162	0.34931
NW_013185915.1	84190	0.0137392
NW_013185915.1	84214	0.522386
NW_013185915.1	84367	0.0031348
NW_013185915.1	84390	0.0507614
NW_013185915.1	84395	0.443596
NW_013185915.1	84628	0.189254
NW_013185915.1	84635	0.0712683
NW_013185915.1	84663	0.171053
NW_013185915.1	84689	0.102273
NW_013185915.1	84695	0.148818
NW_013185915.1	84730	0.473684
NW_013185915.1	84766	0.0983302
NW_013185915.1	84863	0.161165
NW_013185915.1	85207	0.00746269
NW_013185915.1	85449	0.0588235
NW_013185915.1	85508	0.0555556
NW_013185915.1	85658	0.0944602
NW_013185915.1	85667	0.20944
NW_013185915.1	85727	0.0648438
NW_013185915.1	85739	0.0493405
NW_013185915.1	85768	0.0136522
NW_013185915.1	85832	0.243336
NW_013185915.1	85875	0.114483
NW_013185915.1	85911	0.083376
NW_013185915.1	86050	0.134908
NW_013185915.1	86060	0.147818
NW_013185915.1	86214	0.091097
NW_013185915.1	86286	0.420559
NW_013185915.1	86338	0.109328
NW_013185915.1	86348	0.0708148
NW_013185915.1	86399	0.0265767
NW_013185915.1	86426	0.15669
NW_013185915.1	86427	0.15669
NW_013185915.1	86452	0.017148
NW_013185915.1	86489	0.171598
NW_013185915.1	86497	0.171598
NW_013185915.1	86509	0.0107077
NW_013185915.1	86532	0.0476307
NW_013185915.1	86588	0.0104279
NW_013185915.1	86589	0.0104279
NW_013185915.1	86663	0.274546
NW_013185915.1	86741	0.0421943
NW_013185915.1	86811	0.304348
NW_013185915.1	86844	0.0262671
NW_013185915.1	86849	0.0190075
NW_013185915.1	86858	0.0327655
NW_013185915.1	87074	0.0588235
NW_013185915.1	87281	0.0366643
NW_013185915.1	87342	0.0120499
NW_013185915.1	87343	0.022533
NW_013185915.1	87399	0.0161565
NW_013185915.1	87416	0.153846
NW_013185915.1	87513	0.333333
NW_013185915.1	87573	0.0855655
NW_013185915.1	87748	0.307739
NW_013185915.1	87758	0.0540305
NW_013185915.1	87780	0.0264968
NW_013185915.1	87783	0.0945999
NW_013185915.1	88003	0.0788993
NW_013185915.1	88104	0.105325
NW_013185915.1	88234	0.54127
NW_013185915.1	88547	0.0181508
NW_013185915.1	88548	0.00824691
NW_013185915.1	88610	0.0507811
NW_013185915.1	88720	0.0238095
NW_013185915.1	88787	0.0342929
NW_013185915.1	88961	0.0907151
NW_013185915.1	89249	0.0443149
NW_013185915.1	89315	0.0924565
NW_013185915.1	89414	0.0312536
NW_013185915.1	89476	0.0257988
NW_013185915.1	89486	0.0333449
NW_013185915.1	89514	0.283501
NW_013185915.1	89527	0.354841
NW_013185915.1	89538	0.158537
NW_013185915.1	89563	0.285099
NW_013185915.1	89811	0.536398
NW_013185915.1	89946	0.192308
NW_013185915.1	89995	0.0625
NW_013185915.1	90054	0.0714286
NW_013185915.1	90060	0.065097
NW_013185915.1	90222	0.0625
NW_013185915.1	90741	0.053935
NW_013185915.1	90799	0.0139579
NW_013185915.1	90841	0.0714286
NW_013185915.1	90883	0.142857
NW_013185915.1	90921	0.14531
NW_013185915.1	90927	0.115789
NW_013185915.1	90945	0.164983
NW_013185915.1	90946	0.201727
NW_013185915.1	90974	0.128028
NW_013185915.1	90989	0.186132
NW_013185915.1	91063	0.0205882
NW_013185915.1	91077	0.00486866
NW_013185915.1	91079	0.171157
NW_013185915.1	91115	0.0849449
NW_013185915.1	91127	0.0657439
NW_013185915.1	91178	0.0256944
NW_013185915.1	91236	0.036418
NW_013185915.1	91245	0.0683995
NW_013185915.1	91299	0.0588235
NW_013185915.1	91391	0.0306709
NW_013185915.1	91523	0.00961349
NW_013185915.1	91597	0.391304
NW_013185915.1	91681	0.305785
NW_013185915.1	91729	0.4
NW_013185915.1	91801	0.639098
NW_013185915.1	91892	0.0460157
NW_013185915.1	91926	0.0905023
NW_013185915.1	91934	0.132183
NW_013185915.1	91955	0.034925
NW_013185915.1	91974	0.060492
NW_013185915.1	92049	0.245728
NW_013185915.1	92062	0.181423
NW_013185915.1	92071	0.0750558
NW_013185915.1	92113	0.230769
NW_013185915.1	92187	0.0607067
NW_013185915.1	92307	0.03125
NW_013185915.1	92318	0.0196222
NW_013185915.1	92320	0.0238095
NW_013185915.1	92394	0.238095
NW_013185915.1	92397	0.0256346
NW_013185915.1	92434	0.162422
NW_013185915.1	92466	0.24199
NW_013185915.1	92525	0.0114416
NW_013185915.1	92599	0.0866873
NW_013185915.1	92828	0.0660225
NW_013185915.1	92853	0.0476191
NW_013185915.1	92924	0.0398915
NW_013185915.1	93110	0.0940547
NW_013185915.1	93164	0.0653935
NW_013185915.1	93336	0.272727
NW_013185915.1	93457	0.111111
NW_013185915.1	93485	0.37931
NW_013185915.1	93547	0.0575737
NW_013185915.1	93629	0.3
NW_013185915.1	93700	0.0288732
NW_013185915.1	93728	0.0805288
NW_013185915.1	93764	0.0909091
NW_013185915.1	93768	0.0545455
NW_013185915.1	93813	0.142857
NW_013185915.1	93877	0.0769231
NW_013185915.1	93998	0.0577221
NW_013185915.1	94008	0.0282609
NW_013185915.1	94128	0.236111
NW_013185915.1	94159	0.0148148
NW_013185915.1	94160	0.0764215
NW_013185915.1	94245	0.45931
NW_013185915.1	94246	0.432258
NW_013185915.1	94255	0.140938
NW_013185915.1	94284	0.200545
NW_013185915.1	94325	0.0541637
NW_013185915.1	94336	0.376623
NW_013185915.1	94361	0.230769
NW_013185915.1	94491	0.0943942
NW_013185915.1	94501	0.0366325
NW_013185915.1	94583	0.411765
NW_013185915.1	94625	0.505495
NW_013185915.1	94626	0.00601858
NW_013185915.1	94640	0.306223
NW_013185915.1	94684	0.428571
NW_013185915.1	94794	0.00699301
NW_013185915.1	94826	0.176955
NW_013185915.1	94848	0.221979
NW_013185915.1	94916	0.00869565
NW_013185915.1	94928	0.0662434
NW_013185915.1	95015	0.0474913
NW_013185915.1	95073	0.411765
NW_013185915.1	95102	0.123983
NW_013185915.1	95154	0.26893
NW_013185915.1	95252	0.5
NW_013185915.1	95448	0.234703
NW_013185915.1	96044	0.0869141
NW_013185915.1	96048	0.3
NW_013185915.1	96137	0.151927
NW_013185915.1	96151	0.068431
NW_013185915.1	96174	0.270053
NW_013185915.1	96228	0.0955473
NW_013185915.1	96229	0.249639
NW_013185915.1	96230	0.214286
NW_013185915.1	96239	0.130617
NW_013185915.1	96276	0.0382588
NW_013185915.1	96550	0.692308
NW_013185915.1	96833	0.460786
NW_013185915.1	96860	0.0139441
NW_013185915.1	96885	0.0810811
NW_013185915.1	96898	0.1
NW_013185915.1	96920	0.430642
NW_013185915.1	96969	0.0377791
NW_013185915.1	97027	0.163598
NW_013185915.1	97191	0.198813
NW_013185915.1	97198	0.409143
NW_013185915.1	97254	0.146089
NW_013185915.1	97264	0.237937
NW_013185915.1	97415	0.00809783
NW_013185915.1	97478	0.065097
NW_013185915.1	97488	0.0460282
NW_013185915.1	97509	0.0434169
NW_013185915.1	97545	0.0204082
NW_013185915.1	97637	0.0102836
NW_013185915.1	97681	0.0237288
NW_013185915.1	97871	0.160663
NW_013185915.1	98068	0.0661732
NW_013185915.1	98112	0.176749
NW_013185915.1	98113	0.150518
NW_013185915.1	98114	0.0476191
NW_013185915.1	98123	0.0777689
NW_013185915.1	98222	0.0218589
NW_013185915.1	98563	0.0384634
NW_013185915.1	98588	0.0244307
NW_013185915.1	98659	0.124136
NW_013185915.1	98660	0.107648
NW_013185915.1	98692	0.16287
NW_013185915.1	98824	0.00529696
NW_013185915.1	98847	0.461538
NW_013185915.1	98878	0.00597372
NW_013185915.1	98879	0.00662714
NW_013185915.1	98976	0.361345
NW_013185915.1	99007	0.142472
NW_013185915.1	99036	0.0666667
NW_013185915.1	99189	0.619048
NW_013185915.1	99190	0.636364
NW_013185915.1	99198	0.0598455
NW_013185915.1	99211	0.0786692
NW_013185915.1	99254	0.260937
NW_013185915.1	99325	0.327226
NW_013185915.1	99401	0.333389
NW_013185915.1	99458	0.0620802
NW_013185915.1	99465	0.0115157
NW_013185915.1	99504	0.0833333
NW_013185915.1	99545	0.529412
NW_013185915.1	99657	0.34628
NW_013185915.1	99660	0.364383
NW_013185915.1	99702	0.250421
NW_013185915.1	99879	0.103158
NW_013185915.1	99925	0.143736
NW_013185915.1	99971	0.0190936
NW_013185915.1	100040	0.562412
NW_013185915.1	100138	0.115225
NW_013185915.1	100398	0.00485429
NW_013185915.1	100469	0.0801171
NW_013185915.1	100475	0.0805288
NW_013185915.1	100492	0.0285367
NW_013185915.1	100499	0.0397566
NW_013185915.1	100564	0.193101
NW_013185915.1	100594	0.0972222
NW_013185915.1	100829	0.0614973
NW_013185915.1	100852	0.0383875
NW_013185915.1	100927	0.0666667
NW_013185915.1	101111	0.449412
NW_013185915.1	101432	0.268784
NW_013185915.1	101500	0.555556
NW_013185915.1	101730	0.0440869
NW_013185915.1	101732	0.0521574
NW_013185915.1	101754	0.0132537
NW_013185915.1	101837	0.2
NW_013185915.1	101883	0.020907
NW_013185915.1	102244	0.0580848
NW_013185915.1	102424	0.156627
NW_013185915.1	102659	0.0880102
NW_013185915.1	102681	0.444444
NW_013185915.1	102810	0.0200877
NW_013185915.1	103062	0.313317
NW_013185915.1	103109	0.117005
NW_013185915.1	103398	0.587529
NW_013185915.1	103593	0.0952381
NW_013185915.1	103598	0.199258
NW_013185915.1	103658	0.508929
NW_013185915.1	103691	0.395221
NW_013185915.1	103870	0.315514
NW_013185915.1	104001	0.269669
NW_013185915.1	104313	0.130435
NW_013185915.1	104427	0.0089119
NW_013185915.1	104611	0.016368
NW_013185915.1	104636	0.214286
NW_013185915.1	104689	0.25
NW_013185915.1	104814	0.285714
NW_013185915.1	104957	0.176471
NW_013185915.1	104985	0.125
NW_013185915.1	105137	0.576823
NW_013185915.1	105178	0.208771
NW_013185915.1	105381	0.225866
NW_013185915.1	105654	0.434537
NW_013185915.1	105700	0.142857
NW_013185915.1	105747	0.0725526
NW_013185915.1	105767	0.111111
NW_013185915.1	105920	0.328396
NW_013185915.1	105985	0.0638993
NW_013185915.1	105998	0.131891
NW_013185915.1	106083	0.00925317
NW_013185915.1	106116	0.276687
NW_013185915.1	106148	0.0372128
NW_013185915.1	106185	0.228571
NW_013185915.1	106213	0.0249308
NW_013185915.1	106223	0.0210043
NW_013185915.1	106334	0.589744
NW_013185915.1	106342	0.380637
NW_013185915.1	106343	0.402594
NW_013185915.1	106353	0.115062
NW_013185915.1	106384	0.142857
NW_013185915.1	106399	0.130435
NW_013185915.1	106400	0.310041
NW_013185915.1	106402	0.291679
NW_013185915.1	106446	0.0833333
NW_013185915.1	106618	0.0283567
NW_013185915.1	106669	0.0594966
NW_013185915.1	106685	0.0833333
NW_013185915.1	106690	0.0769231
NW_013185915.1	106746	0.142857
NW_013185915.1	106828	0.00680597
NW_013185915.1	106915	0.163708
NW_013185915.1	107282	0.00814918
NW_013185915.1	107287	0.00395257
NW_013185915.1	107342	0.114144
NW_013185915.1	107466	0.209877
NW_013185915.1	107594	0.0864549
NW_013185915.1	107616	0.0909091
NW_013185915.1	107621	0.0836266
NW_013185915.1	107703	0.0755556
NW_013185915.1	107756	0.333333
NW_013185915.1	107778	0.333333
NW_013185915.1	107810	0.12
NW_013185915.1	107956	0.282328
NW_013185915.1	107966	0.116071
NW_013185915.1	108056	0.0909091
NW_013185915.1	108078	0.111111
NW_013185915.1	108082	0.109
NW_013185915.1	108093	0.130435
NW_013185915.1	108168	0.108225
NW_013185915.1	108667	0.173812
NW_013185915.1	109102	0.166667
NW_013185915.1	109139	0.084058
NW_013185915.1	109150	0.12
NW_013185915.1	109204	0.238095
NW_013185915.1	109286	0.176471
NW_013185915.1	109350	0.155943
NW_013185915.1	109384	0.00694746
NW_013185915.1	109472	0.0753316
NW_013185915.1	109481	0.192686
NW_013185915.1	109494	0.00438771
NW_013185915.1	109538	0.0120968
NW_013185915.1	109644	0.0750237
NW_013185915.1	109705	0.0792308
NW_013185915.1	109712	0.0934274
NW_013185915.1	109808	0.0909091
NW_013185915.1	109866	0.320588
NW_013185915.1	109871	0.182093
NW_013185915.1	109881	0.0927452
NW_013185915.1	109954	0.241327
NW_013185915.1	110048	0.473684
NW_013185915.1	110051	0.5
NW_013185915.1	110054	0.127399
NW_013185915.1	110116	0.304348
NW_013185915.1	110144	0.474612
NW_013185915.1	110292	0.348148
NW_013185915.1	110391	0.0112407
NW_013185915.1	110432	0.172414
NW_013185915.1	110477	0.159621
NW_013185915.1	110575	0.017341
NW_013185915.1	110586	0.114187
NW_013185915.1	110664	0.403834
NW_013185915.1	110927	0.050253
NW_013185915.1	111000	0.210256
NW_013185915.1	111128	0.0686357
NW_013185915.1	111137	0.0714286
NW_013185915.1	111151	0.0408328
NW_013185915.1	111186	0.238095
NW_013185915.1	111347	0.13369
NW_013185915.1	111513	0.078668
NW_013185915.1	111969	0.197534
NW_013185915.1	111983	0.0120331
NW_013185915.1	112383	0.0742945
NW_013185915.1	113229	0.0421943
NW_013185915.1	113230	0.258242
NW_013185915.1	113366	0.0471117
NW_013185915.1	113402	0.0573409
NW_013185915.1	113458	0.0666667
NW_013185915.1	113478	0.0857143
NW_013185915.1	113569	0.00974863
NW_013185915.1	113620	0.0684112
NW_013185915.1	113724	0.0285714
NW_013185915.1	113766	0.142857
NW_013185915.1	113767	0.0808824
NW_013185915.1	113819	0.214286
NW_013185915.1	113893	0.241379
NW_013185915.1	114041	0.153846
NW_013185915.1	114047	0.424479
NW_013185915.1	114339	0.5
NW_013185915.1	114439	0.2
NW_013185915.1	114466	0.306546
NW_013185915.1	114529	0.15318
NW_013185915.1	114550	0.0706591
NW_013185915.1	114609	0.179012
NW_013185915.1	114611	0.0317202
NW_013185915.1	114819	0.0101471
NW_013185915.1	114974	0.0913462
NW_013185915.1	114982	0.156757
NW_013185915.1	115052	0.0975936
NW_013185915.1	115166	0.277782
NW_013185915.1	115376	0.276555
NW_013185915.1	115384	0.05
NW_013185915.1	115459	0.0277966
NW_013185915.1	115474	0.272727
NW_013185915.1	115480	0.375
NW_013185915.1	115734	0.190885
NW_013185915.1	115911	0.15601
NW_013185915.1	115993	0.202273
NW_013185915.1	116018	0.191745
NW_013185915.1	116569	0.272894
NW_013185915.1	116657	0.173577
NW_013185915.1	116854	0.411765
NW_013185915.1	116866	0.299437
NW_013185915.1	116995	0.0403768
NW_013185915.1	117086	0.0651772
NW_013185915.1	117117	0.121562
NW_013185915.1	117185	0.12076
NW_013185915.1	117191	0.0705128
NW_013185915.1	117313	0.338235
NW_013185915.1	117348	0.629672
NW_013185915.1	117400	0.335338
NW_013185915.1	117414	0.00776064
NW_013185915.1	117416	0.00776064
NW_013185915.1	117441	0.010162
NW_013185915.1	117510	0.33821
NW_013185915.1	117565	0.212121
NW_013185915.1	117731	0.226813
NW_013185915.1	117770	0.348324
NW_013185915.1	117875	0.0272671
NW_013185915.1	117925	0.309665
NW_013185915.1	117998	0.011236
NW_013185915.1	118010	0.0163486
NW_013185915.1	118435	0.0530041
NW_013185915.1	118457	0.0164706
NW_013185915.1	118480	0.139962
NW_013185915.1	118635	0.0370769
NW_013185915.1	118641	0.217679
NW_013185915.1	118755	0.25
NW_013185915.1	118763	0.0430862
NW_013185915.1	118771	0.123889
NW_013185915.1	118783	0.105181
NW_013185915.1	118869	0.214286
NW_013185915.1	119081	0.0161565
NW_013185915.1	119130	0.463261
NW_013185915.1	119158	0.0209185
NW_013185915.1	119274	0.139974
NW_013185915.1	119392	0.0785103
NW_013185915.1	119414	0.0784867
NW_013185915.1	119419	0.0588235
NW_013185915.1	119420	0.112426
NW_013185915.1	119538	0.314459
NW_013185915.1	119594	0.144725
NW_013185915.1	119706	0.119934
NW_013185915.1	119790	0.0707071
NW_013185915.1	119803	0.842857
NW_013185915.1	119829	0.717949
NW_013185915.1	119846	0.296703
NW_013185915.1	120023	0.0192766
NW_013185915.1	120136	0.0185958
NW_013185915.1	120142	0.0185958
NW_013185915.1	120164	0.0206186
NW_013185915.1	120225	0.243768
NW_013185915.1	120358	0.185185
NW_013185915.1	120464	0.338538
NW_013185915.1	120588	0.142857
NW_013185915.1	120682	0.0625
NW_013185915.1	121147	0.277357
NW_013185915.1	121149	0.307007
NW_013185915.1	121208	0.307032
NW_013185915.1	121289	0.315828
NW_013185915.1	121305	0.025641
NW_013185915.1	121418	0.131434
NW_013185915.1	121443	0.0967951
NW_013185915.1	121465	0.118881
NW_013185915.1	121522	0.0909091
NW_013185915.1	121628	0.011236
NW_013185915.1	121692	0.124736
NW_013185915.1	121791	0.0669246
NW_013185915.1	121813	0.0911311
NW_013185915.1	121815	0.0141225
NW_013185915.1	121835	0.0110714
NW_013185915.1	121962	0.0269112
NW_013185915.1	122095	0.129227
NW_013185915.1	122319	0.0690078
NW_013185915.1	122433	0.126706
NW_013185915.1	122621	0.0340887
NW_013185915.1	122964	0.084848
NW_013185915.1	122989	0.0922842
NW_013185915.1	123198	0.0477025
NW_013185915.1	123348	0.121034
NW_013185915.1	123349	0.425132
NW_013185915.1	123456	0.41358
NW_013185915.1	123599	0.0918857
NW_013185915.1	123690	0.0615416
NW_013185915.1	123847	0.38146
NW_013185915.1	124009	0.185027
NW_013185915.1	124056	0.0104137
NW_013185915.1	124103	0.148745
NW_013185915.1	124209	0.111987
NW_013185915.1	124221	0.126984
NW_013185915.1	124229	0.0698745
NW_013185915.1	124393	0.143859
NW_013185915.1	124395	0.0130241
NW_013185915.1	124777	0.0188679
NW_013185915.1	124841	0.149829
NW_013185915.1	124846	0.0833333
NW_013185915.1	124847	0.230769
NW_013185915.1	124876	0.0199693
NW_013185915.1	124882	0.0909091
NW_013185915.1	124936	0.1
NW_013185915.1	125093	0.144385
NW_013185915.1	125110	0.0553856
NW_013185915.1	125127	0.0334448
NW_013185915.1	125374	0.144796
NW_013185915.1	125415	0.0937149
NW_013185915.1	125418	0.103641
NW_013185915.1	125425	0.103641
NW_013185915.1	125456	0.204082
NW_013185915.1	125464	0.127305
NW_013185915.1	125485	0.0218341
NW_013185915.1	125507	0.0557078
NW_013185915.1	125528	0.175725
NW_013185915.1	125535	0.192547
NW_013185915.1	125575	0.176471
NW_013185915.1	125645	0.551282
NW_013185915.1	125905	0.0769231
NW_013185915.1	125949	0.0409964
NW_013185915.1	126022	0.115788
NW_013185915.1	126053	0.330144
NW_013185915.1	126226	0.203292
NW_013185915.1	126331	0.47614
NW_013185915.1	126425	0.0607681
NW_013185915.1	126516	0.2
NW_013185915.1	126567	0.505495
NW_013185915.1	126632	0.43609
NW_013185915.1	126766	0.161165
NW_013185915.1	126801	0.28547
NW_013185915.1	126971	0.149077
NW_013185915.1	126983	0.565217
NW_013185915.1	127018	0.619048
NW_013185915.1	127101	0.123807
NW_013185915.1	127139	0.498139
NW_013185915.1	127184	0.130238
NW_013185915.1	127264	0.0143853
NW_013185915.1	127283	0.0953855
NW_013185915.1	127287	0.0141901
NW_013185915.1	127368	0.2
NW_013185915.1	127445	0.140505
NW_013185915.1	127450	0.040404
NW_013185915.1	127465	0.114583
NW_013185915.1	127561	0.0387397
NW_013185915.1	127624	0.132777
NW_013185915.1	127841	0.138641
NW_013185915.1	127849	0.13212
NW_013185915.1	127934	0.230769
NW_013185915.1	127983	0.131157
NW_013185915.1	128099	0.43162
NW_013185915.1	128105	0.316668
NW_013185915.1	128231	0.0849248
NW_013185915.1	128240	0.0729968
NW_013185915.1	128268	0.19963
NW_013185915.1	128317	0.369095
NW_013185915.1	128326	0.328165
NW_013185915.1	128343	0.0268157
NW_013185915.1	128604	0.105263
NW_013185915.1	128613	0.109972
NW_013185915.1	128649	0.311051
NW_013185915.1	128722	0.282762
NW_013185915.1	128747	0.117213
NW_013185915.1	128829	0.127472
NW_013185915.1	129146	0.0653935
NW_013185915.1	129203	0.150485
NW_013185915.1	129297	0.0508748
NW_013185915.1	129389	0.120504
NW_013185915.1	129570	0.00761246
NW_013185915.1	129628	0.222022
NW_013185915.1	129663	0.0172533
NW_013185915.1	129704	0.154734
NW_013185915.1	129718	0.015267
NW_013185915.1	129988	0.0396202
NW_013185915.1	130127	0.0833333
NW_013185915.1	130212	0.0858726
NW_013185915.1	130230	0.0784
NW_013185915.1	130306	0.0343518
NW_013185915.1	130324	0.107828
NW_013185915.1	130714	0.0254237
NW_013185915.1	130754	0.375
NW_013185915.1	130925	0.150957
NW_013185915.1	131063	0.198851
NW_013185915.1	131142	0.012987
NW_013185915.1	131249	0.4
NW_013185915.1	131496	0.0362353
NW_013185915.1	131566	0.421802
NW_013185915.1	131620	0.463572
NW_013185915.1	131956	0.2
NW_013185915.1	131980	0.115646
NW_013185915.1	132095	0.235294
NW_013185915.1	132270	0.619048
NW_013185915.1	132383	0.428571
NW_013185915.1	132417	0.481481
NW_013185915.1	132517	0.568414
NW_013185915.1	132542	0.578947
NW_013185915.1	132676	0.00848613
NW_013185915.1	132794	0.0173673
NW_013185915.1	132886	0.0447904
NW_013185915.1	132891	0.00580509
NW_013185915.1	132892	0.0787743
NW_013185915.1	133003	0.0492725
NW_013185915.1	133328	0.271588
NW_013185915.1	133687	0.069
NW_013185915.1	133728	0.0138186
NW_013185915.1	133839	0.0552559
NW_013185915.1	133904	0.428571
NW_013185915.1	133960	0.0156591
NW_013185915.1	135101	0.678571
NW_013185915.1	135601	0.190994
NW_013185915.1	135929	0.105376
NW_013185915.1	136001	0.0672687
NW_013185915.1	136127	0.0526316
NW_013185915.1	136250	0.142857
NW_013185915.1	136327	0.108871
NW_013185915.1	136428	0.0461925
NW_013185915.1	136672	0.285714
NW_013185915.1	136674	0.333333
NW_013185915.1	136676	0.333333
NW_013185915.1	137058	0.0335488
NW_013185915.1	137421	0.304348
NW_013185915.1	137514	0.157895
NW_013185915.1	137645	0.4
NW_013185915.1	137682	0.217391
NW_013185915.1	137742	0.142857
NW_013185915.1	137995	0.242604
NW_013185915.1	138023	0.150818
NW_013185915.1	138834	0.267176
NW_013185915.1	139096	0.44
NW_013185915.1	139144	0.3
NW_013185915.1	139286	0.333333
NW_013185915.1	139420	0.0010605
NW_013185915.1	139483	0.278606
NW_013185915.1	139496	0.238095
NW_013185915.1	139497	0.238095
NW_013185915.1	139598	0.416667
NW_013185915.1	139692	0.155279
NW_013185915.1	139859	0.00445192
NW_013185915.1	140104	0.666667
NW_013185915.1	140155	0.25
NW_013185915.1	140248	0.114583
NW_013185915.1	140274	0.328226
NW_013185915.1	140321	0.482545
NW_013185915.1	140367	0.480998
NW_013185915.1	140391	0.571139
NW_013185915.1	140539	0.140827
NW_013185915.1	140792	0.535702
NW_013185915.1	140849	0.518912
NW_013185915.1	140889	0.367853
NW_013185915.1	140945	0.0581718
NW_013185915.1	141002	0.619048
NW_013185915.1	141093	0.568414
NW_013185915.1	141143	0.397579
NW_013185915.1	141163	0.493233
NW_013185915.1	141288	0.523529
NW_013185915.1	141391	0.410714
NW_013185915.1	141413	0.55496
NW_013185915.1	141539	0.451425
NW_013185915.1	141553	0.311386
NW_013185915.1	141586	0.0816327
NW_013185915.1	141605	0.207655
NW_013185915.1	141675	0.191125
NW_013185915.1	141770	0.0625
NW_013185915.1	141927	0.398538
NW_013185915.1	142108	0.442188
NW_013185915.1	142212	0.416667
NW_013185915.1	142234	0.3
NW_013185915.1	142472	0.583333
NW_013185915.1	142576	0.809524
NW_013185915.1	142598	0.764706
NW_013185915.1	142816	0.553227
NW_013185915.1	142843	0.343918
NW_013185915.1	142902	0.146245
NW_013185915.1	143066	0.733333
NW_013185915.1	143079	0.714286
NW_013185915.1	143309	0.555556
NW_013185915.1	143373	0.628968
NW_013185915.1	143584	0.0555556
NW_013185915.1	143592	0.0903462
NW_013185915.1	143675	0.0617284
NW_013185915.1	143778	0.0935587
NW_013185915.1	143784	0.0935587
NW_013185915.1	143836	0.0940547
NW_013185915.1	143864	0.160178
NW_013185915.1	143972	0.130435
NW_013185915.1	144018	0.182849
NW_013185915.1	144025	0.23703
NW_013185915.1	144026	0.203918
NW_013185915.1	144136	0.146514
NW_013185915.1	144260	0.145309
NW_013185915.1	144402	0.175806
NW_013185915.1	144478	0.0915751
NW_013185915.1	144497	0.113093
NW_013185915.1	144529	0.0737421
NW_013185915.1	144569	0.0479144
NW_013185915.1	144656	0.322293
NW_013185915.1	144764	0.0305958
NW_013185915.1	144950	0.102286
NW_013185915.1	145034	0.0555556
NW_013185915.1	145110	0.161793
NW_013185915.1	145232	0.370645
NW_013185915.1	145323	0.0714286
NW_013185915.1	145536	0.055
NW_013185915.1	145800	0.0370386
NW_013185915.1	145864	0.0433318
NW_013185915.1	145887	0.0769231
NW_013185915.1	146096	0.135734
NW_013185915.1	146116	0.190402
NW_013185915.1	146227	0.0769231
NW_013185915.1	146275	0.448539
NW_013185915.1	146377	0.416212
NW_013185915.1	146598	0.0181818
NW_013185915.1	146703	0.270928
NW_013185915.1	146877	0.150423
NW_013185915.1	146896	0.159357
NW_013185915.1	146919	0.191608
NW_013185915.1	146995	0.245738
NW_013185915.1	147046	0.239276
NW_013185915.1	147053	0.335054
NW_013185915.1	147055	0.335054
NW_013185915.1	147265	0.202432
NW_013185915.1	147353	0.16211
NW_013185915.1	147375	0.0953741
NW_013185915.1	147462	0.139009
NW_013185915.1	147816	0.270069
NW_013185915.1	148148	0.221622
NW_013185915.1	148183	0.377054
NW_013185915.1	148491	0.284706
NW_013185915.1	148728	0.305875
NW_013185915.1	149082	0.205683
NW_013185915.1	149231	0.0641453
NW_013185915.1	149555	0.145953
NW_013185915.1	149634	0.174391
NW_013185915.1	149668	0.359076
NW_013185915.1	149719	0.0017331
NW_013185915.1	149764	0.0769231
NW_013185915.1	150256	0.221387
NW_013185915.1	150274	0.257629
NW_013185915.1	150289	0.214286
NW_013185915.1	150330	0.182913
NW_013185915.1	150404	0.142111
NW_013185915.1	150636	0.116165
NW_013185915.1	150650	0.085911
NW_013185915.1	150927	0.0877828
NW_013185915.1	150992	0.179618
NW_013185915.1	151057	0.0967742
NW_013185915.1	151058	0.0588235
NW_013185915.1	151080	0.135202
NW_013185915.1	151100	0.179081
NW_013185915.1	151226	0.562753
NW_013185915.1	151238	0.518717
NW_013185915.1	151272	0.46611
NW_013185915.1	151336	0.16773
NW_013185915.1	151337	0.16773
NW_013185915.1	151348	0.202078
NW_013185915.1	151500	0.052375
NW_013185915.1	151556	0.104224
NW_013185915.1	151642	0.172414
NW_013185915.1	151883	0.285405
NW_013185915.1	151886	0.285405
NW_013185915.1	151911	0.266714
NW_013185915.1	151921	0.191428
NW_013185915.1	151987	0.03817
NW_013185915.1	152026	0.0772527
NW_013185915.1	152739	0.371709
NW_013185915.1	152915	0.288894
NW_013185915.1	152984	0.444602
NW_013185915.1	153001	0.448686
NW_013185915.1	153011	0.41513
NW_013185915.1	153103	0.211823
NW_013185915.1	153199	0.444444
NW_013185915.1	153689	0.162972
NW_013185915.1	153828	0.32101
NW_013185915.1	154137	0.0575069
NW_013185915.1	154155	0.522045
NW_013185915.1	154171	0.553073
NW_013185915.1	154265	0.577531
NW_013185915.1	154271	0.577531
NW_013185915.1	154294	0.0555556
NW_013185915.1	154429	0.197201
NW_013185915.1	154493	0.310131
NW_013185915.1	154505	0.425502
NW_013185915.1	154533	0.390625
NW_013185915.1	154621	0.436379
NW_013185915.1	155154	0.506048
NW_013185915.1	155252	0.452745
NW_013185915.1	155276	0.56391
NW_013185915.1	155288	0.544444
NW_013185915.1	155392	0.387196
NW_013185915.1	155442	0.355372
NW_013185915.1	155522	0.463587
NW_013185915.1	155574	0.733333
NW_013185915.1	155649	0.275
NW_013185915.1	155698	0.508929
NW_013185915.1	155701	0.480432
NW_013185915.1	155714	0.53125
NW_013185915.1	155734	0.338256
NW_013185915.1	155763	0.386289
NW_013185915.1	155868	0.0668201
NW_013185915.1	156165	0.304227
NW_013185915.1	156456	0.42288
NW_013185915.1	156469	0.356116
NW_013185915.1	156826	0.0666667
NW_013185915.1	156856	0.111914
NW_013185915.1	156865	0.0555556
NW_013185915.1	156878	0.22888
NW_013185915.1	156970	0.294671
NW_013185915.1	157122	0.156104
NW_013185915.1	157389	0.297928
NW_013185915.1	157985	0.523028
NW_013185915.1	158032	0.447502
NW_013185915.1	158114	0.258051
NW_013185915.1	158321	0.140894
NW_013185915.1	158394	0.311841
NW_013185915.1	158395	0.311841
NW_013185915.1	158406	0.277106
NW_013185915.1	158523	0.0381395
NW_013185915.1	158700	0.0789992
NW_013185915.1	158768	0.121676
NW_013185915.1	158793	0.138691
NW_013185915.1	158815	0.161765
NW_013185915.1	158897	0.172414
NW_013185915.1	158912	0.130435
NW_013185915.1	159131	0.107173
NW_013185915.1	159269	0.225731
NW_013185915.1	159339	0.148745
NW_013185915.1	159390	0.108897
NW_013185915.1	159493	0.353036
NW_013185915.1	159546	0.246606
NW_013185915.1	159650	0.0798852
NW_013185915.1	159658	0.0643742
NW_013185915.1	159674	0.18
NW_013185915.1	159833	0.0337702
NW_013185915.1	159967	0.219433
NW_013185915.1	159978	0.200136
NW_013185915.1	161002	0.09
NW_013185915.1	161063	0.101417
NW_013185915.1	161272	0.0661621
NW_013185915.1	161464	0.140827
NW_013185915.1	161533	0.272167
NW_013185915.1	161579	0.21371
NW_013185915.1	161580	0.21371
NW_013185915.1	163017	0.0171504
NW_013185915.1	163388	0.442152
NW_013185915.1	163646	0.494677
NW_013185915.1	163887	0.133437
NW_013185915.1	163891	0.143677
NW_013185915.1	163896	0.0794801
NW_013185915.1	164462	0.460406
NW_013185915.1	164767	0.0641276
NW_013185915.1	164882	0.264346
NW_013185915.1	164963	0.260759
NW_013185915.1	165048	0.0995596
NW_013185915.1	165050	0.124692
NW_013185915.1	165057	0.0995596
NW_013185915.1	165061	0.110194
NW_013185915.1	165124	0.0969205
NW_013185915.1	165157	0.0994372
NW_013185915.1	165594	0.08125
NW_013185915.1	165872	0.908104
NW_013185915.1	165931	0.818182
NW_013185915.1	165951	0.724311
NW_013185915.1	166087	0.285714
NW_013185915.1	166188	0.228274
NW_013185915.1	166302	0.283881
NW_013185915.1	166361	0.103448
NW_013185915.1	166371	0.103448
NW_013185915.1	166392	0.204327
NW_013185915.1	166443	0.103448
NW_013185915.1	166466	0.305626
NW_013185915.1	166480	0.111111
NW_013185915.1	166485	0.103448
NW_013185915.1	166488	0.111111
NW_013185915.1	166500	0.0666667
NW_013185915.1	166555	0.263902
NW_013185915.1	166570	0.138525
NW_013185915.1	166591	0.0392671
NW_013185915.1	166645	0.0925786
NW_013185915.1	166808	0.0177979
NW_013185915.1	166933	0.492314
NW_013185915.1	167071	0.289367
NW_013185915.1	167121	0.408891
NW_013185915.1	167138	0.486217
NW_013185915.1	167229	0.302275
NW_013185915.1	167835	0.105629
NW_013185915.1	167838	0.119655
NW_013185915.1	167976	0.406487
NW_013185915.1	168068	0.229848
NW_013185915.1	168219	0.0481283
NW_013185915.1	168420	0.00241005
NW_013185915.1	168496	0.0526932
NW_013185915.1	168539	0.117284
NW_013185915.1	168561	0.252747
NW_013185915.1	168582	0.203067
NW_013185915.1	168747	0.102808
NW_013185915.1	168784	0.241036
NW_013185915.1	168806	0.259932
NW_013185915.1	168809	0.259932
NW_013185915.1	168811	0.277318
NW_013185915.1	168836	0.672727
NW_013185915.1	168915	0.186787
NW_013185915.1	169261	0.0624822
NW_013185915.1	169282	0.0519535
NW_013185915.1	169926	0.111111
NW_013185915.1	169955	0.0273461
NW_013185915.1	169994	0.210717
NW_013185915.1	170132	0.113573
NW_013185915.1	170208	0.123357
NW_013185915.1	170332	0.0768605
NW_013185915.1	171209	0.0666667
NW_013185915.1	171227	0.0769231
NW_013185915.1	171245	0.121872
NW_013185915.1	171309	0.282328
NW_013185915.1	171350	0.0612981
NW_013185915.1	171439	0.0316448
NW_013185915.1	171520	0.0226588
NW_013185915.1	171613	0.0859808
NW_013185915.1	171629	0.0481283
NW_013185915.1	172045	0.11634
NW_013185915.1	172090	0.0825262
NW_013185915.1	172183	0.0660165
NW_013185915.1	172239	0.114249
NW_013185915.1	172250	0.242975
NW_013185915.1	172261	0.199504
NW_013185915.1	172321	0.0230353
NW_013185915.1	172384	0.0156123
NW_013185915.1	172568	0.0173028
NW_013185915.1	172807	0.0663504
NW_013185915.1	172820	0.0575069
NW_013185915.1	172825	0.0544224
NW_013185915.1	172863	0.0313739
NW_013185915.1	173348	0.019898
NW_013185915.1	173350	0.0666667
NW_013185915.1	173365	0.0191083
NW_013185915.1	173369	0.0149254
NW_013185915.1	173387	0.0157148
NW_013185915.1	173388	0.0756302
NW_013185915.1	173389	0.0635451
NW_013185915.1	173397	0.111111
NW_013185915.1	173399	0.0116842
NW_013185915.1	173410	0.0355798
NW_013185915.1	173411	0.00621118
NW_013185915.1	173414	0.0123357
NW_013185915.1	173456	0.00554745
NW_013185915.1	173461	0.00606061
NW_013185915.1	173669	0.0017923
NW_013185915.1	173720	0.0836266
NW_013185915.1	173727	0.0747826
NW_013185915.1	173733	0.0737944
NW_013185915.1	173757	0.0861539
NW_013185915.1	173768	0.0606061
NW_013185915.1	173776	0.057145
NW_013185915.1	173777	0.0661224
NW_013185915.1	173779	0.00094607
NW_013185915.1	173795	0.298899
NW_013185915.1	173876	0.0624822
NW_013185915.1	173884	0.0563027
NW_013185915.1	173893	0.01002
NW_013185915.1	173912	0.0246701
NW_013185915.1	174032	0.185493
NW_013185915.1	174057	0.25269
NW_013185915.1	174165	0.214286
NW_013185915.1	174440	0.0555556
NW_013185915.1	174452	0.038735
NW_013185915.1	174725	0.0666667
NW_013185915.1	174816	0.0833841
NW_013185915.1	174864	0.012869
NW_013185915.1	174914	0.0555556
NW_013185915.1	174970	0.310535
NW_013185915.1	175107	0.0634404
NW_013185915.1	175144	0.0810811
NW_013185915.1	175575	0.0128105
NW_013185915.1	175623	0.00367647
NW_013185915.1	175702	0.0320624
NW_013185915.1	175871	0.0319873
NW_013185915.1	175888	0.0288842
NW_013185915.1	175965	0.0420168
NW_013185915.1	176115	0.177296
NW_013185915.1	176199	0.333172
NW_013185915.1	176210	0.244851
NW_013185915.1	176282	0.0775842
NW_013185915.1	176340	0.10995
NW_013185915.1	176527	0.0106594
NW_013185915.1	176747	0.0625
NW_013185915.1	176781	0.0233804
NW_013185915.1	176796	0.0280725
NW_013185915.1	176905	0.195321
NW_013185915.1	176951	0.276522
NW_013185915.1	177028	0.381954
NW_013185915.1	177033	0.332791
NW_013185915.1	177234	0.138325
NW_013185915.1	177365	0.0669868
NW_013185915.1	177379	0.116538
NW_013185915.1	177531	0.0266625
NW_013185915.1	177539	0.0272106
NW_013185915.1	177705	0.0967742
NW_013185915.1	177712	0.117647
NW_013185915.1	177716	0.125
NW_013185915.1	177785	0.222222
NW_013185915.1	177786	0.05
NW_013185915.1	177820	0.400386
NW_013185915.1	178063	0.241379
NW_013185915.1	178470	0.105263
NW_013185915.1	178677	0.277126
NW_013185915.1	178747	0.157061
NW_013185915.1	178759	0.478261
NW_013185915.1	178841	0.108871
NW_013185915.1	179010	0.371975
NW_013185915.1	179200	0.130435
NW_013185915.1	179213	0.122377
NW_013185915.1	179219	0.205683
NW_013185915.1	179229	0.0116521
NW_013185915.1	179239	0.228196
NW_013185915.1	179240	0.003367
NW_013185915.1	179258	0.0451427
NW_013185915.1	179300	0.199753
NW_013185915.1	179409	0.1
NW_013185915.1	179411	0.1
NW_013185915.1	179529	0.230888
NW_013185915.1	179654	0.142857
NW_013185915.1	179742	0.102965
NW_013185915.1	179815	0.448539
NW_013185915.1	179919	0.112808
NW_013185915.1	180025	0.142857
NW_013185915.1	180070	0.294118
NW_013185915.1	180142	0.252137
NW_013185915.1	180503	0.253634
NW_013185915.1	180652	0.5
NW_013185915.1	181027	0.452187
NW_013185915.1	181034	0.547491
NW_013185915.1	181234	0.161905
NW_013185915.1	181272	0.258242
NW_013185915.1	181298	0.239766
NW_013185915.1	181320	0.0861626
NW_013185915.1	181350	0.0342217
NW_013185915.1	181375	0.452614
NW_013185915.1	181395	0.23381
NW_013185915.1	181442	0.0138916
NW_013185915.1	181444	0.00327182
NW_013185915.1	181460	0.0708148
NW_013185915.1	181461	0.177741
NW_013185915.1	181477	0.201743
NW_013185915.1	181523	0.0666667
NW_013185915.1	181538	0.210769
NW_013185915.1	181557	0.0967742
NW_013185915.1	181620	0.125
NW_013185915.1	181819	0.0294118
NW_013185915.1	181852	0.0687765
NW_013185915.1	181869	0.228309
NW_013185915.1	181891	0.161165
NW_013185915.1	181962	0.122796
NW_013185915.1	181975	0.0695473
NW_013185915.1	182008	0.138243
NW_013185915.1	182013	0.0761662
NW_013185915.1	182046	0.376218
NW_013185915.1	182080	0.111538
NW_013185915.1	182143	0.0959216
NW_013185915.1	182156	0.1447
NW_013185915.1	182157	0.19976
NW_013185915.1	182237	0.161688
NW_013185915.1	182379	0.0752724
NW_013185915.1	182413	0.0517647
NW_013185915.1	182415	0.054033
NW_013185915.1	182474	0.095963
NW_013185915.1	182482	0.0480048
NW_013185915.1	182483	0.166571
NW_013185915.1	182619	0.216077
NW_013185915.1	182641	0.0250027
NW_013185915.1	182776	0.129925
NW_013185915.1	182918	0.133333
NW_013185915.1	182926	0.103448
NW_013185915.1	182946	0.0769231
NW_013185915.1	182986	0.0625
NW_013185915.1	183079	0.0714286
NW_013185915.1	183097	0.0666667
NW_013185915.1	183105	0.171291
NW_013185915.1	183203	0.0769231
NW_013185915.1	183228	0.0352505
NW_013185915.1	183229	0.0432222
NW_013185915.1	183247	0.022775
NW_013185915.1	183271	0.09702
NW_013185915.1	183292	0.0102996
NW_013185915.1	183601	0.0159593
NW_013185915.1	183785	0.0691227
NW_013185915.1	183833	0.026225
NW_013185915.1	183875	0.0363342
NW_013185915.1	183882	0.112381
NW_013185915.1	183901	0.0311695
NW_013185915.1	183903	0.0228209
NW_013185915.1	183912	0.0506977
NW_013185915.1	183933	0.0576698
NW_013185915.1	183936	0.0274746
NW_013185915.1	183959	0.0753691
NW_013185915.1	183985	0.13205
NW_013185915.1	183987	0.121084
NW_013185915.1	183999	0.254386
NW_013185915.1	184012	0.00887411
NW_013185915.1	184015	0.00846458
NW_013185915.1	184019	0.00795978
NW_013185915.1	184022	0.0227426
NW_013185915.1	184041	0.0496486
NW_013185915.1	184062	0.0666667
NW_013185915.1	184086	0.0067549
NW_013185915.1	184091	0.0362545
NW_013185915.1	184122	0.0215906
NW_013185915.1	184150	0.0614307
NW_013185915.1	184177	0.181075
NW_013185915.1	184223	0.124085
NW_013185915.1	184234	0.333333
NW_013185915.1	184243	0.644429
NW_013185915.1	184247	0.633914
NW_013185915.1	184282	0.285714
NW_013185915.1	184303	0.3
NW_013185915.1	184314	0.24093
NW_013185915.1	184325	0.205955
NW_013185915.1	184334	0.166667
NW_013185915.1	184386	0.294118
NW_013185915.1	184454	0.2
NW_013185915.1	184462	0.369261
NW_013185915.1	184470	0.138325
NW_013185915.1	184510	0.125
NW_013185915.1	184529	0.117647
NW_013185915.1	184538	0.125
NW_013185915.1	184562	0.0588235
NW_013185915.1	184567	0.103448
[truncated: 8,549 more rows]
