# Supplementary material for: A 14-bp insertion in endothelin receptor B-like (EDNRB2) is associated with white plumage in Chinese geese
Source: BMC Genomics. 2020 Feb 17;21:162. doi: 10.1186/s12864-020-6562-8 (PMC7027040; doi:10.1186/s12864-020-6562-8)
Supplement: Supplementary file 10 — Additional file 10: Table S3. [file 12864_2020_6562_MOESM10_ESM.xlsx]

## Sheet: Sheet1
Name		Primer	TM(℃)	Product Size(bp)
Genomic INDEL detection primers (EDNRB2)	F	CCTCCACGTAGGTGTCAACC	60.04	591
	R	CCTGGCAGCTATTCCCACAT	59.82
cDNA INDEL detection primers (EDNRB2)	F	CTTCAAGTACATCAACACCATCG	57.79	465
	R	CACAGGTCTCGGTCCCAGTA	60.61
Complete CDS amplication primers (EDNRB2)	F	CACAACGCAAAAGCAAACTG	53.4	1614
	R	GCGGAGGCAAAAACAATT	50.3
Primers for qRT-PCR (EDNRB2)	F	AATCGCTCTGAATGACCACA	57.23	179
	R	CCATCACGAGGAGGAAACTG	57.98
Primers for qRT-PCR (GAPDH)	F	TTTCCCCACAGCCTTAGCA	58.84	90
	R	GCCATCACAGCCACACAGA	60.3
Primers for qRT-PCR (β-Actin)	F	CAACGAGCGGTTCAGGTGT	60.59	92
	R	TGGAGTTGAAGGTGGTCTCG	59.32
